# Supplementary material for: A Multimodality Myocardial Perfusion Phantom: Initial Quantitative Imaging Results
Source: Bioengineering (Basel). 2022 Sep 4;9(9):436. doi: 10.3390/bioengineering9090436 (PMC9495397; doi:10.3390/bioengineering9090436)
Supplement: Supplementary file 1 [file bioengineering-09-00436-s001.zip]

Archive with 2 entries (2 files):
- Supplemental Digital Content S1.pdf
- Supplemental Digital Content S2.mp4
